# Supplementary material for: Late Blight Resistance Conferred by Rpi-Smira2/R8 in Potato Genotypes In Vitro Depends on the Genetic Background
Source: Plants (Basel). 2022 May 16;11(10):1319. doi: 10.3390/plants11101319 (PMC9145795; doi:10.3390/plants11101319)
Supplement: Supplementary file 1 [file plants-11-01319-s001.zip]

Archive with 1 entries (1 files):
- plants-1713452-supplementary.pdf
